# Supplementary material for: Integrating a Numerical Taxonomic Method and Molecular Phylogeny for Species Delimitation of Melampsora Species (Melampsoraceae, Pucciniales) on Willows in China
Source: PLoS One. 2015 Dec 17;10(12):e0144883. doi: 10.1371/journal.pone.0144883 (PMC4683050; doi:10.1371/journal.pone.0144883)
Supplement: S1 Table — (XLS) [file pone.0144883.s001.xls]

## Sheet:  
Morphological species	Phylogenetic species	Voucher no.	Qulitative characters								Quantitative characters
			Position of uredinia	Position of germ pore	Spine form of urediniospores	Smooth regions at apex in urediniospores	Paraphyseswithorwithoutthickenedapex	Existence of intermixed paraphyses	Position of telia	Position of teliospores	Spine density of urediniospores	Shape factor of urediniospores	Length of urediniospores	Wall thickness of urediniospores	Length of teliospores	Apex thickness of teliospores
M1	G1b	HMAS64717	1	1	1	1	1	1	2	1	0.78	0.8742	18.28	2.01	21.03	2.34
		HMAS42842	1	1	1	1	1	1	2	1	1.03	0.8756	15.38	2.08	30.95	2.29
		HMAP1972	1	1	1	1	1	1	2	1	0.94	0.8822	17.6	1.82	26.04	1.58
		HAMP3193	1	1	1	1	1	1	2	1	0.82	0.833	15.16	1.61	25.01	1.56
		HAMP3190	1	1	1	1	1	1	2	1	0.8	0.8713	13.22	1.71	22.79	2.07
M1	G1f	HNMAP3181	1	1	1	1	1	1	2	1	1.23	0.8791	11.71	1.36	20.18	1.13
		HNMAP3060	1	1	1	1	1	1	2	1	1.3	0.8662	14.12	1.65	28.27	1.47
		TSH-R8778	1	1	1	1	1	1	2	1	1.21	0.8836	17.13	1.32	20.19	1.45
		HMAS82388	1	1	1	1	1	1	2	1	1.03	0.8711	15.03	1.88	20.85	1.27
M1	G1g	TSH-R7613	1	1	1	1	1	1	2	1	1.26	0.8847	18.17	1.44	21.2	1.25
		TSH-R7550	1	1	1	1	1	1	2	1	1.21	0.8836	17.13	1.32	20.19	1.45
		TSH-R7654	1	1	1	1	1	1	2	1	1.28	0.8701	15.13	1.55	23.68	1.44
		TSH-R7689	1	1	1	1	1	1	2	1	1.32	0.8821	15.63	1.56	25.88	1.63
M2	G7	HMAS52894	1	1	1	1	1	1	2	1	1.41	0.8759	17.19	2.32	33.77	1.99
		BPI1108833	1	1	1	1	1	1	2	1	1.55	0.8771	17.19	2.32	29.35	2.41
M3	G5	HH-77887	1	1	1	1	1	1	2	1	0.89	0.8787	13.09	2.05	46.22	2.6
		HH-53158	1	1	1	1	1	1	2	1	0.96	0.8831	15.66	1.54	42.43	2.35
M4	G11b	TNS-F-107037	1	1	1	1	1	1	3	1	1.41	0.8768	22.63	2.91	34.08	1.02
		TNS-F-120783	1	1	1	1	1	1	3	1	1.55	0.888	23.01	2.68	29.57	1.44
M5	G1a	HMAP3140	1	1	1	1	1	1	3	1	1.21	0.8388	20.99	1.73	30.95	1.46
		HNMAP3175	1	1	1	1	1	1	3	1	0.94	0.8744	17.63	2.16	30.32	3.39
		HMAS52904	1	1	1	1	1	1	3	1	1.2	0.8856	15.21	1.61	28.21	2.59
		HMAS67392	1	1	1	1	1	1	3	1	1.19	0.8821	15.15	1.72	23.04	2.31
		HMAS37818	1	1	1	1	1	1	3	1	0.83	0.8713	19.77	2.19	26.15	2.57
		BPI22984	1	1	1	1	1	1	3	1	0.99	0.8787	16.84	2.9	24.55	3.41
		HMAS82380	1	1	1	1	1	1	3	1	0.94	0.8744	17.63	2.16	30.32	3.39
		HMAS135888	1	1	1	1	1	1	3	1	1.19	0.8821	15.15	1.72	23.04	2.31
		HMAS52899	1	1	1	1	1	1	3	1	1.1	0.8847	15.74	1.93	23.71	2.72
		HMAS48435	1	1	1	1	1	1	3	1	1.13	0.8811	18.88	1.64	31.08	2.44
		HNMAP3149	1	1	1	1	1	1	3	1	1.11	0.878	15.76	1.96	33.57	1.37
		HMAS82376	1	1	1	1	1	1	3	1	1.19	0.8821	15.15	1.72	23.04	2.31
		HMAS67393	1	1	1	1	1	1	3	1	1.17	0.8833	15.52	1.42	24.74	2.83
		HNMAP1594	1	1	1	1	1	1	3	1	1.2	0.8714	17.62	1.73	21.28	1.38
M5	G3a	BPI23007	1	1	1	1	1	1	3	1	1.01	0.8823	19.92	1.85	31.91	1.13
		NWC9533	1	1	1	1	1	1	3	1	1.1	0.8837	14.02	1.28	27.3	2.2
		TSH-R2552	1	1	1	1	1	1	3	1	0.86	0.876	16.21	1.84	25.72	1.56
		HMAS58573	1	1	1	1	1	1	3	1	0.97	0.8728	18.59	2.48	27.17	1.32
		NWC891-1	1	1	1	1	1	1	3	1	1.29	0.8731	16.32	1.88	27.17	1.07
		NWC-KNW-1	1	1	1	1	1	1	3	1	1.38	0.885	18.58	2.11	27.17	1.32
M5	G12	TSH-R10306	1	1	1	1	1	1	3	1	0.97	0.8413	22.05	2.36	27.11	1.55
		HH-53248	1	1	1	1	1	1	3	1	1.08	0.8459	23.87	2.49	25.44	1.22
M6	G1a	HNMAP3065	1	1	1	1	1	1	3	2	1.2	0.8856	15.21	1.61	28.21	2.59
		HMAS67410	1	1	1	1	1	1	3	2	1.07	0.8816	13.56	1.48	21.36	1.46
		HNMAP1710	1	1	1	1	1	1	3	2	0.96	0.8756	17.52	2.07	26.54	5.3
		HNMAP3111	1	1	1	1	1	1	3	2	1.12	0.8672	18.62	2.06	27.45	4.67
		HNMAP1716	1	1	1	1	1	1	3	2	0.96	0.8759	18.94	3.09	28.3	4.36
		HMAS82384	1	1	1	1	1	1	3	2	1.17	0.881	15.98	1.84	27.45	4.67
		HNMAP1690	1	1	1	1	1	1	3	2	1.14	0.8793	17.68	2.78	25.91	4.42
		HNMAP1697	1	1	1	1	1	1	3	2	1.03	0.877	17.5	2.13	21.83	4.4
		HNMAP1339	1	1	1	1	1	1	3	2	1.07	0.8778	17.11	2.18	33.29	4.33
		HNMAP3065	1	1	1	1	1	1	3	2	0.88	0.8779	17.95	2.52	24.88	5.85
M7	G1e	TSH-R9832	1	1	1	1	1	1	2	2	0.81	0.8843	20.71	2.92	24.88	5.85
		TSH-R10194	1	1	1	1	1	1	2	2	0.72	0.8775	17.25	2.07	18.62	4.49
		TSH-R3879	1	1	1	1	1	1	2	2	0.81	0.8851	17.85	2.62	30.12	6.7
		TSH-R7489	1	1	1	1	1	1	2	2	0.87	0.8724	19.61	1.84	26.94	8.52
		TSH-R10727	1	1	1	1	1	1	2	2	0.78	0.8869	18.3	2.28	25.27	5.47
		TSH-R10513	1	1	1	1	1	1	2	2	0.82	0.8791	17.55	3.04	24.02	6.16
		TSH-R7702	1	1	1	1	1	1	2	2	0.88	0.8644	18.26	2.11	24.67	4.64
M7	G2	TNS-F-22866	1	1	1	1	1	1	2	2	1.13	0.8807	19.41	2.6	27.51	7.21
		TNS-F-107383	1	1	1	1	1	1	2	2	1.15	0.8769	17.33	2.6	30.72	4.13
		BPI22628	1	1	1	1	1	1	2	2	1.07	0.8688	20.11	2.6	33.57	4.33
M8	G3b	TSH-R9836	1	1	1	1	1	1	2	3	1.16	0.8767	15.54	2.64	31.08	2.42
		TSH-R9837	1	1	1	1	1	1	2	3	1.05	0.8833	15.17	1.38	36.36	2.73
		HMAS82389	1	1	1	1	1	1	2	3	1.2	0.8714	17.62	1.73	21.28	1.38
		HMAS134712	1	1	1	1	1	1	2	3	1.02	0.8761	13.12	1.68	21.55	1.24
		HNMAP3208	1	1	1	1	1	1	2	3	1.26	0.8698	13.09	1.61	31.91	1.33
		HNMAP3058	1	1	1	1	1	1	2	3	1.15	0.8768	17.59	1.7	31.48	1.6
		TSH-R7684	1	1	1	1	1	1	2	3	1.08	0.8731	17.57	1.62	30.37	2.86
		TSH-R7643	1	1	1	1	1	1	2	3	1.04	0.8662	13.17	1.58	25.14	2.29
		HNMAP3108	1	1	1	1	1	1	2	3	1.03	0.8711	15.03	1.88	20.85	1.27
		NWC6419	1	1	1	1	1	1	2	3	1.52	0.8601	13.35	1.6	28.37	2.33
		HNMAP1698	1	1	1	1	1	1	2	3	1.08	0.8675	16.59	1.93	24.73	1.34
M9	G1c	TSH-R3884	1	1	1	1	1	1	3	3	1.09	0.8771	15.08	1.68	25.92	2.42
		BPI23212	1	1	1	1	1	1	3	3	1.02	0.8834	19.25	1.95	25.92	1.03
		TSH-R12088	1	1	1	1	1	1	3	3	1.18	0.8874	15.44	1.18	23.37	2.31
		TSH-R10186	1	1	1	1	1	1	3	3	1.05	0.8724	13.83	1.54	27.38	2.02
M9	G4b	HMAS76122	1	1	1	1	1	1	3	3	1.08	0.8851	18.29	1.98	30.72	1.03
		HNMWFC-T85040	1	1	1	1	1	1	3	3	1.02	0.8771	25.07	2.22	30.13	1.33
		HNMAP3152	1	1	1	1	1	1	3	3	1.07	0.888	17.59	1.99	24.67	1.35
M10	G9c	HMAS52905	2	1	1	1	1	1	3	1	1.55	0.8768	17.97	2.17	28.95	1.05
M10	G9d	HMAS62584	2	1	1	1	1	1	3	1	1.08	0.8607	19.09	2.55	23.01	1.12
M10	G10	NWC06843	2	1	1	1	1	1	3	1	1.45	0.8722	18.88	2.59	22.46	1.03
		TNS-F-186369	2	1	1	1	1	1	3	1	1.38	0.8765	18.88	2.59	22.46	1.27
M11	G1d	TSH-R3885	1	1	1	1	1	2	1	1	1.15	0.8624	18.37	2.65	26.77	2.52
		TSH-R9831	1	1	1	1	1	2	1	1	0.92	0.8687	14.81	1.21	25.4	1.43
		TSH-R7492	1	1	1	1	1	2	1	1	0.82	0.8722	18.12	1.89	26.07	1.63
		TSH-R10176	1	1	1	1	1	2	1	1	0.99	0.8728	19.78	1.68	26.29	1.66
		TSH-R10212	1	1	1	1	1	2	1	1	0.87	0.8712	18.53	1.63	26.4	1.99
		TSH-R9618	1	1	1	1	1	2	1	1	0.92	0.8623	16.77	1.27	25.41	1.66
		HMNWFC915054	1	1	1	1	1	2	1	1	1.21	0.8828	17.72	2.54	28.35	1.37
		TSH-R1468	1	1	1	1	1	2	1	1	1.17	0.8757	20.47	2.24	30.4	1.87
		TSH-R7681	1	1	1	1	1	2	1	1	1.15	0.8759	15.64	1.4	19.66	1.46
		BPI199071	1	1	1	1	1	2	1	1	1.17	0.8804	17.55	1.41	29.43	1.43
		TSH-R7487	1	1	1	1	1	2	1	1	1.34	0.8809	13.94	1.57	23.2	2.44
		TSH-10561	1	1	1	1	1	2	1	1	1.04	0.8732	14.92	1.63	26.4	1.99
		TSH12023	1	1	1	1	1	2	1	1	1.11	0.868	18.61	1.73	28.93	1.73
		TSH-R13426	1	1	1	1	1	2	1	1	0.89	0.8817	19.08	2.13	25.75	1.94
		TSH-R7731	1	1	1	1	1	2	1	1	0.97	0.8813	21.23	1.98	31.08	1.19
		HMAS7118	1	1	1	1	1	2	1	1	0.93	0.8833	19.83	2.34	37.77	1.64
M12	G4c	TSH-R10779	1	1	2	2	1	1	1	1	1.29	0.8283	20.68	1.44	31.37	1.21
		TSH-R7330	1	1	2	2	1	1	1	1	1.33	0.8276	23.11	1.73	32.05	1.33
		TSH-R7335	1	1	2	2	1	1	1	1	1.15	0.8209	22.66	1.81	29.88	1.21
		HH-53150	1	1	2	2	1	1	1	1	1.33	0.8301	24.06	1.64	27.87	1.17
		HH-53135	1	1	2	2	1	1	1	1	1.27	0.8403	23.11	1.73	32.05	1.33
M13	G8a	TSH-R7512	1	1	1	2	1	1	2	2	1.34	0.8341	21.84	2.02	35.31	1.44
		TSH-R7510	1	1	1	2	1	1	2	2	1.21	0.8437	23.15	1.73	32.98	1.57
		TSH-R7365	1	1	1	2	1	1	2	2	1.4	0.842	23.26	2.26	27.27	1.36
M14	G6b	TSH-R9834	1	2	1	1	1	1	1	1	1.57	0.8323	20.49	4.29	38.57	2.48
		TSH-R9835	1	2	1	1	1	1	1	1	1.23	0.8354	19.75	6.59	41.4	2.79
		TSH-R7420	1	2	1	1	1	1	1	1	1.33	0.8241	20.5	6.68	27.03	2.13
M15	G6d	HH-78366	1	2	1	1	1	1	1	1	1.21	0.8233	23.09	2.22	28.31	1.33
M16	G6c	HNMAP3186	1	2	1	1	2	1	3	1	1.44	0.8121	24.06	10.01	23.2	1.33
		HH-73060	1	2	1	1	2	1	3	1	1.55	0.8241	22.03	9.83	24.71	1.77
M17	G6a	HNMAP3185	1	2	1	2	2	1	3	1	1.88	0.8143	25.83	6.18	20.83	1.43
		HNMAP3257	1	2	1	2	2	1	3	1	1.71	0.8203	25.83	5.01	20.83	1.55
M18	G9a	NWC-09234	1	2	1	2	1	1	3	1	1.34	0.8312	21.77	2.1	29.49	1.04
		NWC06210	1	2	1	2	1	1	3	1	1.55	0.8259	25.64	2.03	21.55	1.21
		HMAS52924	1	2	1	2	1	1	3	1	1.46	0.8387	25.34	1.93	24.67	1.33
M19	G8b	TSH-R1504	1	1	1	2	2	2	2	2	1.1	0.8525	19.88	1.84	26.51	1.23
		TSH-R1507	1	1	1	2	2	2	2	2	1.03	0.8451	18.54	2.07	24.09	1.28
		HH-99463	1	1	1	2	2	2	2	2	0.98	0.8433	22.54	2.07	27.55	1.03
M20	G11a	HMAS82407	1	2	2	2	2	1	1	1	1.37	0.8455	22.68	5.88	27.38	1.45
		HNMAP3059	1	2	2	2	2	1	1	1	1.4	0.8234	23.18	5.75	32.23	1.42
		NWC0913	1	2	2	2	2	1	1	1	1.51	0.8196	26.09	5.76	33.4	1.21
		HNMAP3201	1	2	2	2	2	1	1	1	1.41	0.8264	25.36	5.11	33.44	1.31
		HNMAP3163	1	2	2	2	2	1	1	1	1.36	0.8099	22.68	4.89	31.08	1.22
M21	G9b	HMAS38658	2	1	3	1	1	1	3	1	0.65	0.8335	20.16	2.18	46.95	1.27
M22	G4a	HNMAP3114	2	2	2	2	1	1	3	3	1.43	0.8377	22.09	1.79	32.82	1.33
		TSH-R9849	2	2	2	2	1	1	3	3	1.54	0.8583	23.92	2.05	27.08	1.13
		HMASP71119	2	2	2	2	1	1	3	3	1.21	0.8406	20.58	2.09	24.73	1.01
		TSH-R7339	2	2	2	2	1	1	3	3	1.58	0.8356	19.92	1.77	31.73	1.96
		HMAS55396	2	2	2	2	1	1	3	3	1.59	0.8477	21.33	2.33	25.71	1.77
		HNMAP3094	2	2	2	2	1	1	3	3	1.3	0.8391	22.78	1.66	35.89	1.03
		HNMAP3135	2	2	2	2	1	1	3	3	1.38	0.8583	20.67	1.65	33.18	1.44
		TSH-R10771	2	2	2	2	1	1	3	3	1.25	0.7682	23.33	1.51	36.02	1.37
		HMAS8619	2	2	2	2	1	1	3	3	1.38	0.8517	19.33	2.04	27.2	1.27
		BPI23210	2	2	2	2	1	1	3	3	1.28	0.7682	20.28	2.13	34.54	0.89
